# Supplementary material for: Short-Term Reproducibility of Twenty-Four-Hour Intraocular Pressure Curves in Untreated Patients with Primary Open-Angle Glaucoma and Ocular Hypertension
Source: PLoS One. 2015 Oct 14;10(10):e0140206. doi: 10.1371/journal.pone.0140206 (PMC4605594; doi:10.1371/journal.pone.0140206)
Supplement: S1 Table — (XLSX) [file pone.0140206.s001.xlsx]

## Sheet: POAG Group
	Subject Number	Age	Gender	Eye	Day1												Day2
					10am	12am	2pm	4pm	6pm	8pm	10pm	0am	2am	4am	6am	8am	10am	12am	2pm	4pm	6pm	8pm	10pm	0am	2am	4am	6am	8am
	1	38	Female	OD	18.7	16.3	14	18.7	17.7	13.7	21.3	24	25	19	19	14.7	17.3	20	16.3	19.7	19.3	19.3	19.7	22.7	20.3	19.7	19	22.7
				OS	17.5	19.3	16	16	17	17.3	20	20.7	29.7	24.7	22.7	17.7	18.7	19.7	21	17.7	22.3	20	21.3	20	18.7	17.7	21.3	20.3
	2	53	Female	OD	21.3	22.7	27.3	21.3	23	22.7	25.3	26.3	23.3	24.3	23	23	20.3	22.7	20.3	24	21.7	23.7	25	22.7	28.7	28	28	21
				OS	20.7	23.3	28.3	19.7	21.7	22	24	24.3	19.3	21.7	25	23.3	18.7	21.3	20	19	21.3	21.7	24.7	23.7	24.7	23.7	24	20.7
	3	64	Female	OD	23.7	22.7	23.3	24	22	22.7	29.7	29	28.7	26	26	20.3	21.5	23	24	20	20.7	18	20.3	22.3	23	19	21	26.3
				OS	24.7	19.3	24.3	25.3	24.7	25.7	26.7	25	23.7	26	23	24	27	24.7	25.3	21	21	18.7	19	22.3	23	22	17.7	22.7
	4	68	Female	OD	24.3	23.3	22.7	21.7	18	23	20.7	23.7	22.7	24.7	16.7	21.7	19.3	18	17.7	21.7	16.3	18.7	20.3	21.7	22.7	18.7	16.7	20.3
				OS	21.7	21.3	20	22.7	18.7	20	21.7	20.7	22.3	21.7	20.7	22	15.7	18	18.7	19.7	17.3	19.3	21.7	24.3	21.7	20.7	19	18.7
	5	58	Male	OD	19	21.3	19	21.3	19	23	22.7	21.7	20.3	22.7	22.3	23.5	22.7	21.7	21.7	22.7	22	21	21.7	21	25	26	21.3	20
				OS	17.5	21	20.3	20.7	18	25	22.7	20	19.7	20	23.7	20.7	27	20	24	25.3	25	17.3	22	19.7	19.7	21.7	16.7	19
	6	54	Female	OD	20.5	21	17	22	20.3	16.3	21	18.3	20	22	19.3	22.7	21	20.7	20	17.7	20.7	20	13.7	16.3	18.3	21	18.3	23
				OS	20.5	21	19	22.3	20.7	18	19	20.7	16.7	23	19.7	19	20.5	22.3	17.7	18.7	20.7	19.5	16.7	19.3	15	17.3	16.3	25.3
	7	64	Female	OD	19	17	18	22	18.7	16	14.3	16	14.5	16	18	19	15.7	17.7	16.7	18.3	16.7	13	16	15.7	14.3	21	19	18
				OS	20	22	20	25.5	19.7	15	17	16.7	21.3	21.3	19.3	23.7	19	21	18	22	18	16	20.3	19	17	18.3	18	22
	8	60	Male	OD	23.5	24.3	23.3	23.3	20	22.3	22.3	28.5	27.5	22	20.3	18.7	24.3	22.3	18.7	22	19.3	18.3	22.7	25	24	23	26	23.7
				OS	24	22	20.3	24.7	22.3	21	25	31.3	29.3	32	26	20	25.3	30	24	22.7	19	19.3	24	25.3	29	24.7	29	29
	9	42	Male	OD	17.3	16.3	16	14.7	13.3	14	19.7	23.3	18.7	16.3	19.3	19.3	14.3	14	14.7	12.7	13.7	15.3	20	19	20	17	17	16
				OS	20.5	15	15.7	15.3	15.3	16.7	18	18.7	18	16.3	20.7	15.3	16.7	13	15.7	14	13	14.3	21	21.7	23	20.3	17.7	16.3
	10	46	Female	OD	19	20	20.7	19	16.3	19.3	20.3	17	22	20	21.7	18.7	20	19	19	19	16	16.3	14.7	15.3	14.7	17.7	19	19.7
				OS	19.7	21	20.3	17	16.3	19	16.3	15.3	16	16	17	17.3	19.7	20.7	17.7	18	16.7	16.3	14	16.3	13	14	17	20.3
	11	61	Female	OD	18	18.3	16	23	24.7	20.7	17.7	17.3	16.3	17	16.7	15	18	18.7	15.7	18.7	19	15.3	16	15.7	22	14	22.7	16.3
				OS	23	18.7	18.5	19	20.3	18.7	15.7	14	14.3	16.7	16.7	19.3	16	17.3	15	21.3	16.7	16	16	14	18	16.7	21	20.3
	12	67	Female	OD	23	24	15	17.3	19.3	18	15.7	14	19.7	18	20.3	21.7	20	18	17.3	21.3	14.3	17.3	18	25	22	22.3	20.3	23
				OS	23	25	17.3	20	18.3	21	14.3	16	23.7	18.7	20.3	21.3	22.3	20	18	17.7	17	20.3	20.3	25.7	25	28.5	21	23.5
	13	50	Male	OD	18.7	16.7	14.3	16.3	12	12.7	16	15	17	22	17.7	17.7	17.3	17	16.7	18.7	18.3	14	16.7	19	20	20.7	22	16.3
				OS	18.3	16.7	13.3	15	13	12.7	17.3	14.3	17.7	21.5	19.7	17	15.7	17	15.7	17.7	19.7	15.3	18.3	19.7	24	22.3	20.3	18
	14	70	Male	OD	29.5	30	24	26.7	22	21.3	19.7	21.7	26	24.7	18.7	18.7	22	27	20.7	21.3	20.7	23.3	17.3	19.3	25	25.3	18	23.7
				OS	25	29.3	27.5	24.3	19.3	22.3	18.3	27	23.3	24.3	24	18.7	18.7	22.3	21	16.3	21.7	19	14.7	17.3	25.3	23	21	19.7
	15	64	Female	OD	20.7	22	20.3	22.7	24.3	19	18.7	18	18.3	22	21.7	21	22	20	21	21.7	18.7	18.7	20.7	19.3	17.7	22.3	22	24
				OS	20.7	22.7	20.3	21.7	23.7	17	17.3	20.7	22	20.3	21	26	24	24	20.7	23	20.7	20	20.3	22.3	16	20.7	19.7	24.3
	16	87	Female	OD	24.3	23	19	19.3	20.7	21.7	19.7	17.3	17.7	19	16	21.3	17	15.7	17.3	19.3	15.3	19	14.3	21	16.3	20	14.7	18
				OS	23.3	18.7	24	16.5	19.3	20.3	18	19	22.3	17.3	14.3	19.7	22.5	14.7	17.3	18.3	17.3	17	13	19	14.3	19	12	19
	17	40	Female	OD	20.3	22	18.7	23.3	19	19.7	22	24	24.3	27.5	16	15	22	19	19.7	18.5	17	18.5	23	22.3	25.7	25.3	17.3	15.7
				OS	20.7	19.7	19	22.3	17	18.3	17.3	24.5	25	22.3	16.3	16	18.7	16.3	18.7	17.7	17.3	17.7	19	22.7	26.3	22	15.3	17
	18	60	Female	OD	25	31	24	24	20	20.3	18.3	23.3	23.3	21.7	22.3	22.7	27.3	22.3	26	20	28	25.7	22.7	23	25.7	26	23	29
				OS	26	26.3	24.7	21	20.7	19	18	20.7	21.3	20.7	21.7	23.3	25	23	23	21	27.5	23.3	25.3	19.7	22	22.3	18	25.7
	19	57	Female	OD	17	17	14	15.3	13	15.3	12	13.7	17	20	17.3	14.5	18	15.3	13	13.7	12	13.7	16.3	16	16	17.7	16	16.7
				OS	25	19	15.7	16.7	17.3	13	14.5	15.7	14	21.5	16.5	17.3	23	23.5	21	14.3	18	14.3	16	21.5	14.3	19.7	18.7	20
	20	45	Male	OD	21.3	18.3	13	16	15.3	14.3	17.3	12.7	16	19.3	19	18	15	22	18.7	16.3	16.3	15.3	17.7	14.7	16.3	16	16.7	19
				OS	16	17	14.7	16.3	16	17	15.7	16	16.7	16	17.3	16.3	20.5	16.7	16.7	14.7	15.7	14.7	15.3	14	15.7	14.5	21	18.7
	21	64	Female	OD	18.7	16.3	16.3	19.3	13	17	17.7	19.7	20	16.7	18	16	17	15.7	16.3	14.3	17.3	14.3	15.7	16.7	18	18	16.7	20.7
				OS	22.3	15.7	16.3	18	16.3	16.3	19	16.7	17.7	20.3	17	18.7	17.3	16	16	14.3	18.7	15.3	15	17	17	19.7	19.3	18.7
	22	64	Male	OD	23	22.3	19	18.3	21	17	17.3	17.3	15	17	18.7	19.7	22.7	17.3	16.3	16	19.3	20.3	19.7	15.3	16.3	19	17.7	18
				OS	24	21.3	17.7	18.3	20	18	21.3	20	15.3	13.3	17	18	21.3	15.3	15.3	17.3	18	20	15.7	15.7	16	17.3	16	18
	23	60	Male	OD	23.7	20.7	16.3	18.3	16	14.7	18	17.3	22	18.3	19.3	22.7	27.7	16.3	18.7	16.7	16.7	15	14.7	20	16.7	17	24	19.7
				OS	18.7	21	15	14	13.7	12.3	14.7	15.7	15.7	18	19.3	21.7	21	14.7	16.3	14	17.7	16.7	12.7	12.7	16	17	24.7	20.3
	24	30	Male	OD	17.3	25	17	20	19.3	18	19	16.7	23.3	22.3	19.7	22.7	25.3	20	18	17.7	20.3	20.7	19.7	18.3	22.7	23	21.3	20
				OS	17.3	20.3	17	17.3	17.7	15.3	20.7	18	24	23	21	19	21.7	23	19	18.3	18.3	21.7	23.3	20.7	26.3	28.7	24	19
	25	51	Male	OD	16.1	16.7	14.7	19	17	16.7	12.7	18.7	19.3	18	16.7	18	16.3	16.3	16	17.7	18.7	15.7	13.3	16.3	18	17.3	19.3	22.5
				OS	18.3	18.3	15.3	24	18	24	19	21	19.7	20.3	24	20	19.3	18	19.3	19.7	21.3	18.3	15.3	17.3	19.3	21.7	20.7	21
	26	54	Male	OD	14	16.7	16	16.7	15.7	13.3	15.3	14.3	12.7	16.3	15	21.3	18.7	18	16.7	17.7	16	14.7	13	14	18.7	12.3	17.7	22.7
				OS	20.3	21.3	23.7	26.3	27	18.3	25.3	15	18	17.3	21	25.3	26	18.7	16.7	24	17.3	14.7	15.7	14.7	14.7	18.3	18.7	28
	27	60	Female	OD	20.7	22	23.3	22	20.3	21	18.3	18	19	19.7	19.3	22	21.7	19.3	19.7	21.3	17.7	18.7	18	19.3	19	21.7	20.3	24
				OS	23.3	23.3	20.7	23	20	20.7	21.3	21.3	20.7	22.3	20	21.3	21.7	20	22	25	18.7	19	24	18.7	21.7	23.3	20.3	22.7
	28	57	Female	OD	20	21.3	15.7	20	21.3	19	16.3	20	21.3	22.3	18.7	19.3	18.7	20.3	22.3	17	18.3	13.7	16	17.7	18.3	19.3	21.3	23.3
				OS	21.7	20.7	17.3	22.3	20.3	19.3	18	19.3	20	18.3	14	19	18.3	18.3	23.7	16.7	18.7	15.7	15	18.7	17	16	16.3	21
	29	40	Female	OD	20.3	17.7	20	22.7	19	17.3	17.7	16.3	19.7	18.7	20.3	20.3	19	19.3	18	18.3	17	15.7	16.3	16	18	17.7	17.3	20
				OS	17.7	19	19.7	21.3	18.3	18.7	17.3	18.7	20.7	17	18.7	17.7	17.3	18.3	17	15.7	19.7	18	17.3	15	16.3	15.7	18	22
	30	44	Female	OD	19.7	19	19.3	20	16.7	17.7	16	15.7	16	17.3	16.7	19.3	16	16.7	20	15.7	16	21.7	14.3	18.3	12.7	19	20	20
				OS	18.3	16	18	20.3	18	17	15.3	13.7	15.3	16.7	17	20.7	15.3	17.7	17	14.7	15.3	18.3	13.7	14.3	12	13	15	20
	31	61	Female	OD	18	18	15.3	15.7	16.3	13.7	13.7	14	17	16.3	19.3	17.3	16.3	16.7	16.3	18.7	16.3	14.3	13	18.3	17.3	14	16.3	17
				OS	17.3	18	21	18.3	19	15.3	15.7	16.3	17.3	22.7	19.7	19.7	18.3	16.3	19	19	17.7	13.3	13.3	15.3	16.7	15.3	18	16.7
	32	62	Female	OD	24	18.7	16.3	17.7	18.3	19	17	16	17.7	17.3	18.7	22.7	17.3	16.3	23.3	16	18	16.7	18.3	19	16	20.7	17	15.7
				OS	21.3	17.7	16.3	18	16.3	17.7	13.3	16.7	19.3	17.3	20	19.7	17.3	16.7	21	17	18	15	18.7	21.7	19	18	18	14.3
	33	62	Male	OD	17.3	19.7	20.7	17	16	15.3	14.7	13.7	13.7	13.7	15.7	15.7	20.3	18.3	19.7	24	20.3	18.3	18	15	14.7	19	16.7	19
				OS	19.7	20.7	19.7	20	20	15	15	16	12	16.3	17	18	19.3	23	21.7	24.3	21.7	20.3	19	16.3	16.3	16.3	17	20
	34	65	Female	OD	20.7	20.7	19.7	19.7	21.3	19	16.7	15	19.3	18.7	15.3	21.7	17.7	19.3	16.7	19.7	20.4	17.3	14.7	15.7	16.7	18	16.3	19
				OS	19.3	22	20	23.3	21.3	20.7	18.3	16.3	18.3	16	17	23	19.3	22.7	19.7	21.3	20.1	17.7	16.3	13.7	14.7	17.3	19.7	19.3
	35	32	Female	OD	20.3	18.7	17	20.3	20	19.3	14.7	22.3	19.7	22	21	19.7	21.3	23	19.3	19.3	21	17.7	18	22.3	19	22.3	20.7	21
				OS	20.7	19.7	18.7	19.3	17.3	21.3	17.3	22.7	22	23.7	19.3	20.7	20	23.7	22	18.7	21.3	22	21	21.3	18	24.3	18.7	23.7
	36	61	Female	OD	21	16	17.3	15	20.3	22	19.7	22.7	20.3	25	23.7	21.7	22	20.7	24.3	27.3	22.7	22.7	25	21.7	24	23.3	21.7	21.7
				OS	20	16	17.7	18	20.7	21.7	17.7	19.3	22	28	22	21	23.7	18.3	25	23.7	23.3	24.3	24.3	26.3	25.3	26	22.3	23
	37	60	Female	OD	24.3	22.7	23	25	26.3	22.7	26	23.7	26	32	28.7	28.3	21	25	26.3	28.7	30.7	26	31	24	27.7	26.7	29.7	29
				OS	25	23	21.3	24.7	28.7	23.3	24	22.7	32.7	28.3	28.3	26.7	23.3	26.3	22.3	24.3	29	27.7	29	27	29.3	23.3	26	26
	38	37	Male	OD	27.3	33.7	36.7	30.1	34.3	25	20.3	29.3	25	25.3	34.7	28.3	23.7	25.3	26	23.7	22.7	22.3	21.7	19	23.7	25.3	28.3	28
				OS	25.3	33.3	27.7	26.7	28	22.3	20	28.3	24.3	27.3	28.7	25.3	23	25.3	22.7	22	26.3	20.7	21	16.7	22.3	20.3	25	24.7
	39	52	Female	OD	19.3	20	18	17	18	16.3	16.3	13	17.3	12.7	14.7	22	16.7	19.3	16.7	17	16	19	14	13.7	13.7	16	16.7	19
				OS	16	17.7	16.7	17	16.7	17	16.3	16	13.7	16	14	18.7	16	16.7	16.3	16.3	17.7	14.7	12	13.3	13	14.7	16.3	16.7
	40	45	Female	OD	20.3	20.7	19	18.7	19.3	19.7	15.7	19.7	21.3	19.7	17.3	19.3	19.7	22.3	18	20	20.3	17.7	18.3	19	20	20	24	20.3
				OS	20	21.7	20.7	21.7	22	19.7	17	25	19.7	17	21	19.3	18.3	22.7	21.7	22.3	19.3	20.7	20	17	20.7	21.7	21	20.7
	41	71	Female	OD	21	19	19.3	18	17.3	16	14.7	16.7	16.3	16.3	18	17.7	18.7	18.7	22.3	19	19.3	16	15	15	13.7	13.7	18.7	21.3
				OS	18.7	19	22.5	19.3	17.3	14.3	17	14.3	16	16.3	18.3	18.3	18.3	16.3	23	19.3	18.3	15.7	14.3	13	12.7	12	17.7	19.7
	42	21	Female	OD	22.3	23.7	24.7	19	25	19.7	20.7	17.7	18	20.7	23.3	21.7	20.7	20.3	18.3	16.7	17.3	19.3	19.7	15	14.7	16.7	20.3	20.7
				OS	24.7	21	25.3	19.3	17.3	18.7	21.3	20.7	15	17.7	19.3	20.7	18.7	16.7	18.7	16	20	17.7	18.3	13	15.7	16.7	25.7	18
	43	78	Female	OD	21.3	18.3	21	22	19.3	17.3	19.3	14.7	19	17.3	18.3	20	19	18.3	17.3	22	18.7	17	17	17.7	19	17.7	25	20
				OS	22.3	19.3	22	24	17.3	17.3	19.3	16.3	16.3	20.7	20.7	19.7	20.7	18.3	16	24	19.3	20	16.3	15.7	21	16.7	22.3	21
	44	65	Female	OD	20	18.7	25.7	28.5	21	22	24.7	30.5	23.7	29	26	21.3	23.7	20.7	24	31	20.7	23	26.7	27.7	33	35.3	21.3	24
				OS	21	23	20.7	29	20	19.7	24	27.7	24	32	30	23	19.7	21	22.7	31.3	19.7	21	27	29	30.7	30	19	25
	45	59	Female	OD	21	18.3	17	20.3	18	15.3	19	20	20.7	22.7	17	24.3	15.7	15.7	19.3	16.3	17.3	17	16.3	22.3	22.3	20	24.3	18
				OS	20.7	18	15.3	17.7	16	16.3	16	21.3	20	21.3	14.3	21.3	16.3	15.3	17.3	18	14	17.3	15	21.7	22	19.3	19.7	16.3
	46	73	Female	OD	18	17	13.7	16.3	22	20	20	14	20.7	12.3	18.3	21.3	20.7	19	23	28.3	20.3	22	15	17.7	15.3	16	20.7	27
				OS	19.5	24	17	22	19	21	27	16.3	18.3	20.7	17.3	25.7	21	20.3	19	26.7	20.7	17	14.3	15	17.3	19	18.3	21.7
	47	52	Female	OD	22.3	23	21.3	26.7	23.3	22.3	22.3	19.7	24.7	19.3	20	26.7	23.7	24	26.7	21.7	24.7	21.7	20	22.3	20	21.7	23.3	24.3
				OS	24	22.7	21.7	27.3	23	21.7	21.7	22	25	23.3	27	26.7	23.7	23.3	27	23.3	22.3	24	17.7	20.3	22	20	23	27

## Sheet: OHT Group
	Subject Number	Age	Gender	Eye	Day1												Day2
					10am	12am	2pm	4pm	6pm	8pm	10pm	0am	2am	4am	6am	8am	10am	12am	2pm	4pm	6pm	8pm	10pm	0am	2am	4am	6am	8am
	1	34	Male	OD	28.7	19.7	20.7	18	23.7	19.3	16.3	26.7	23.7	25	20.3	22.7	20.3	21.3	27.7	22.7	18	18.7	23.3	23	24.7	22.3	19.7	22.7
				OS	31.7	22.7	21.7	20.3	19.7	21	27	33.7	27.3	28	24.5	25	19	22.7	18.3	18.7	23	20.7	20	34.7	26	28.3	24.7	25.3
	2	52	Female	OD	20	24.3	23.7	21.3	22.7	25	26.3	20	24.7	26.7	24	28.3	26.7	25.3	23	24	23.7	20	23	24.3	24.7	23.3	28.7	23.7
				OS	30.7	23.3	19.7	22.7	21	28	24.3	25.7	22.3	22.7	21	29	22.7	22.7	27.3	19.3	23.3	19	22.3	30.3	25.7	18.3	26.7	22.3
	3	58	Male	OD	22	20.7	21	17.5	19	20.7	19.3	20.7	18	23	19.7	22.3	22.3	21	22	24	22.3	24.7	22	19.3	18.3	17.3	18.3	20.3
				OS	21.7	18.3	22.3	19.5	21.3	23.3	19.3	18.3	18.7	16.7	20	21.3	19	22	21.3	20.3	20	22.7	22.7	19.3	22.3	18	22.3	24
	4	28	Male	OD	21.3	23	19.3	24.3	29	19.7	14.7	20.7	23.3	22.3	20.7	23.3	22.7	16	18.3	22	20.3	24	18.3	15.3	18.3	19.3	20.7	18.7
				OS	21.7	28	16	21.7	24.7	16.3	13.7	22.7	22.7	21.7	24.7	21.3	18.3	20.3	18	19.3	20.7	21.3	20.3	16.7	19.7	17.7	25.3	19.3
	5	66	Male	OD	15	19.3	17.3	16	16.7	20	19.7	18	17	20	23.7	20.7	17.7	15	15.7	16.3	16	13.3	15.7	19.7	16.7	16.7	15.7	17.7
				OS	23.3	29.7	28.3	22	22.7	22.7	28.3	21.3	23	22.7	23.7	30	29.3	20.3	23	20.7	23.7	24	23.3	21.7	24.3	20.3	22.7	27.3
	6	29	Female	OD	25.7	23.3	20.7	22	23.7	19.3	27.3	19.7	25.7	25.3	21.3	22	22	22.7	20.7	23.7	22.7	25.7	20.7	24.7	27.7	27.7	28.3	21.3
				OS	27.7	24.7	23.3	26	26.7	21	25.7	21	26	23.7	19.7	24.3	23	23.7	25.3	25.3	26.3	25	23.3	23.3	30.7	28.7	25.3	26.7
	7	31	Male	OD	17.7	19.3	20.7	17	19	19.3	19	21	25.7	22.3	18.7	21	18	20.7	23	24.7	18	18.7	19.7	23	21	22.7	24.7	19.7
				OS	20	20.3	20.3	21	22.3	20	20.7	20.7	24.3	22.3	19.3	18	19.3	17.7	21	22.3	19.7	18.3	19.7	20.3	21.3	23.7	20	19
	8	59	Female	OD	19	22.7	26.3	19	18.7	18.3	35.3	26.7	31.3	25.7	22	23.7	18	23	19.3	24.7	19.7	35	22.7	26	25.7	23.3	25.7	24.5
				OS	22.3	20	24	22.7	18.3	21.7	28.7	24.7	28.3	23	22	23	19.7	23	20	22.7	19.3	27.3	20.3	27.3	23	23.3	25	21.3
	9	70	Male	OD	26.3	21.3	25.7	24	24.3	20	23.3	24.3	20	23	22	25.3	23.3	19.3	22.7	22.3	26.3	22.3	20.3	22.7	23.7	23.3	22.7	24
				OS	27.7	21.7	24.7	23.3	24	21.3	23.7	23.3	22.7	24.3	26.7	25	23	22.7	24	25	25	25	24	28	23.3	27.7	24.7	22
	10	47	Male	OD	19	19	20	22.7	17.7	15	19.3	17	18.7	17.3	22	24.7	21.3	17	19	15	18.3	19	19.3	18	14.3	17.7	16.3	19.7
				OS	22	20.7	21.7	23	21.3	17.7	20.7	17.3	16.7	18.3	27	22.7	19.7	16.3	20.3	20	18.3	21.3	19.7	19.7	19.3	16	18.7	17
	11	27	Female	OD	16.7	14	12.3	12.3	12.3	12	14.3	14.7	19.7	21	23.7	18	14	13.3	13	12.3	18.3	10.7	11.7	17.3	20.3	14.3	16.3	16
				OS	17	20	13	15.3	15.7	13.7	16.7	21	16.3	22.7	25.7	19.3	18.3	15	20	15.7	22.7	12	20.7	25.3	19.3	17.7	22.3	18.3
	12	30	Female	OD	20	16.3	18	14.7	14.7	18.3	19	23	24.3	28.7	30	19.3	22	16.3	19.7	23	16	17.7	16	23.7	26.3	24.7	22.3	19.3
				OS	19.3	17.7	19	16.3	16	16.7	18.3	22.7	21.7	25.7	32	18.7	22.3	17.3	18.3	20.7	17.7	17.7	17.7	21.7	22.3	34	25.3	20.7
	13	28	Female	OD	27.5	24.3	21.3	26	25.3	25.3	24	24.7	25.3	26.3	19.3	24	23	20.3	20	19.3	21.7	17	21	20.7	23.3	22.7	23	30.5
				OS	25.5	23.3	21.3	27.3	24.7	21.7	22.3	26	25.7	22	21.7	24	24.7	20.7	20.7	23.7	23	20.7	21.7	21.7	20.7	21.7	19.7	29.5
	14	43	Female	OD	20.7	21.3	23	21	24.7	21.5	25	19.3	20	18	26	24.7	20.7	19.3	24.3	17.7	17.7	18	20.3	17.3	18.3	17.7	20	23
				OS	25.7	20.7	27.7	26	23.7	22	24.3	30.3	23.3	23	25.5	28.3	20.7	20	17	23.5	18.3	15	19.3	19	15	21	24.7	24
	15	65	Male	OD	16.3	14	15.7	12.3	13	12.7	13	16.7	16.3	16.7	17.3	11.5	14.7	12.7	19	13.7	13.7	11.3	12.7	16.3	16.7	19.7	18	12.3
				OS	16	14.7	15.3	14.3	13.7	13.3	14	15.7	17.7	16	19.5	12.5	14.7	17	22	15.3	13.7	12	15.7	18	20.3	19	16.3	13.7
	16	60	Female	OD	21	21.7	12.5	25	15	20.7	18	16	17.7	18	18.3	16.5	23.3	21.7	20	16	21.3	19.7	16.7	21	19	17.7	16	24
				OS	18.3	19	14	17	16.3	19.7	14.3	17.7	18	13	17.7	15.3	22	17	20	14.7	20	17	18	15.3	16.3	17	18	21
	17	59	Male	OD	28	29	24	25	23.7	15	21.7	23	22.7	20.3	26	22.7	21	15	21.7	23.3	23.5	24.7	33	26	23.7	17.7	22	20
				OS	21	17.7	15	22.3	15.7	20	22.3	21.7	23.3	24.5	20.7	13.7	21	15	17.3	18.3	18.3	18	17.3	20	25	19.7	17	17.3
	18	37	Female	OD	17.3	21.3	25	19.3	20.7	20.7	16.3	16.7	17	17.3	13	18	18.7	23.7	21.7	18.3	21	16.7	17.7	14.7	14	14	24.7	24.7
				OS	23	20.7	23.7	20	20	21	16	15.7	16.7	16.3	15.7	21	23.3	26.3	23.3	19.7	20.3	22.3	15.7	16.7	18.3	17.3	25.7	25
	19	52	Female	OD	21.7	20	17.3	20.3	19.7	20.7	22	22.3	17	20.3	27	21.7	22	23.3	19	26	23.3	19	21.3	16.7	18.3	19	18.3	19.3
				OS	21	18	19.7	19.7	19.7	19.3	22	21.3	17	18	21.7	24	21.7	21	17.7	25.7	18	18.3	20.7	17.3	19.3	19.3	20.3	17.7
	20	54	Female	OD	21	18.7	20	20.7	21.7	19.3	17	20	17	17.7	20.7	19	20.7	18.7	15.3	20.7	21.3	19	18	17	18.3	18.7	20.7	19.7
				OS	21	19.3	20.7	19.3	18.3	17.3	15.7	18.7	19.3	16.7	24.3	21	20.3	18.7	18	21.3	19.7	20.7	18.3	17.3	19.3	19.7	23.3	19.7
	21	36	Female	OD	24	24.3	20.7	21.3	22.7	19	23.3	29.7	22.5	28.7	20.7	21	22.3	20.7	22.3	20	21.7	18.3	17.7	27	25	28	30	22
				OS	22.3	25.3	23.3	25.7	23.7	22.7	21	28.7	29.7	31.3	27	23	24.7	22.3	25	21.3	23	17.7	18.3	33.3	33.3	37.3	29	26.3
	22	24	Male	OD	22	25.3	23	19.7	23.7	23	23	22.3	21.3	19.3	21.7	22	20.3	21.3	21	23.3	21.7	21	22	22.7	21	19.3	20.3	20.7
				OS	18	19.3	19.7	19	17.3	15.3	17.7	20	21.3	16.3	20.3	23	17.3	19.3	19	18.3	17.7	19	20	17.3	19	17	15	19
	23	52	Female	OD	24.3	21	21	23	24	26	21.3	25	26	31	30.7	24.7	22	24	23.7	19.7	23	22.3	22.3	23	24.3	27.7	24	26.3
				OS	25	21	26.7	23.7	23.7	25.7	20.3	27.3	24.7	25.3	29	23.3	25.3	23.3	26.3	22.3	23.3	25	24.3	25.7	26.7	29.7	29.3	26
	24	51	Female	OD	16.3	23.3	16.3	19	17.7	17	25.7	19.7	23.7	19	19.7	16	18.3	18	16	19.7	17.7	15	17.3	22.3	20.3	19	22	16
				OS	16	21	17	19	18.7	15	20.7	20	21.7	17.7	16.7	16	17	16	15	13.7	15	15.3	21.7	15.7	17.3	18.3	19	16
	25	56	Female	OD	21.3	16.3	17.3	17	16.7	15.7	25.3	27	26.7	22.7	20.3	18	19	18	19.3	17.7	18.3	13.7	23.7	22	25.3	23	17.7	17.7
				OS	19	17.7	19.3	18.7	17.3	16.7	24.3	19.7	27	32	20.3	19.3	21.7	22	19.7	19.7	18.7	17.7	32	30	24.7	26.7	21.3	20.7
	26	23	Female	OD	16.3	18.7	18.7	18.3	18	16	16	13.3	18.3	16.7	14.7	18	16	15.3	18.7	22.7	20	19	17.7	15	17.3	19	21	18.3
				OS	17.3	19.3	16.3	17	16.7	17	18.7	17	19	16.3	19	21.3	23	19.3	19.7	17.3	20.7	17.7	18	17	21	19	24.7	21.7
	27	58	Male	OD	24	24	20.7	20.7	21.7	20.7	19	19.7	18.3	23.3	21.3	27.7	20.7	19	19.7	22.3	21.7	18.7	23.7	25.7	22	20	20	21.3
				OS	24.3	22.3	20	20.3	21.3	20.3	20.7	20	20	22.7	20.3	26.3	19.3	23.3	21	22.3	20	24.3	18.7	21.7	21.7	21.7	21.7	25
	28	30	Male	OD	21.7	20.3	19.3	18.7	19.3	15.3	22	15.7	18.3	13	16	18.7	20.3	23.3	19.7	21	23.3	20	15.5	12	13	11.7	15	19.7
				OS	18.3	21	15.7	17.3	18.3	17.3	18.7	15.3	14.7	14	14	17.7	17.7	20.7	18.7	17.3	23.3	21.3	13	13.7	18.7	15	14.3	15
	29	64	Male	OD	21.7	19.7	21.7	22	23	19.3	16	18.3	19	19	20	20.7	22	24.3	22.7	23.7	23.3	17.3	17.7	19	20.7	20.3	23.3	20
				OS	22.7	19.7	20.3	20.7	22	19.7	18	18.3	18	19	19	20.7	23	24.3	21.3	23	21.7	17.7	21	21.3	25	22.3	21.7	21
	30	67	Female	OD	19	17.7	14.7	17	17.7	18	20	20.7	21.7	19	19.7	16.7	20.3	14.3	15.3	15	18.3	13.3	13.7	14.3	16.3	18	23.3	20
				OS	20.3	19	14.3	16.7	16.3	18.7	19.7	20.3	18.7	20.3	18	19.7	20.3	18.7	15.7	16	18	18	14.3	14.3	17	18.3	21.7	21
	31	21	Female	OD	28	26	24.3	21.3	27	27.7	25.3	23.7	25.3	25	28.7	28	21.7	23.7	25	21.7	28.7	23.3	24	20.3	22	23.3	22	21.7
				OS	25.7	23.3	28	21	27.7	24.3	23	22.3	22	21.3	26.3	23	21	24.3	24.7	20.7	26	22	23.7	21	28.7	29.5	23	24.7
	32	57	Male	OD	14.7	19.3	16.3	16.3	17.7	16	11.7	17.3	17	16	18.7	17.7	19.3	19.7	18	16.5	19.7	16.7	14	13	16	20	16.3	17.7
				OS	16.7	18.3	15	15.3	16	13.7	12.3	15.3	17	14	18.7	17	19.3	19	15	19	18	21.3	16.3	12	18.3	13	16	17
	33	33	Male	OD	22.5	20.7	22.7	17.3	22	20	20.7	18.3	20.3	17.7	21.3	22.5	18.3	18	20.7	20	18	18.3	18.3	18.7	16	18	16.3	20
				OS	19.7	21	19.3	15.7	16.3	17.3	19	16.3	16.7	15.7	16.7	18.7	19.3	18.3	17	21.7	16	15.7	15.7	16.7	14.3	14.7	15.3	19.3
	34	48	Male	OD	21	16.7	18	16.3	22	15.7	19.3	21.3	19.7	20	20	20	19.3	17.3	18	17.7	16	17	15.3	22	18	25	19.3	19.3
				OS	25	23	23	18.3	22	19	15.3	21.7	21.7	19.3	21.7	19.3	22	18.7	18	15.7	15.7	17.7	16	23	20.3	23	20.7	21.7
